# Supplementary material for: The Structural and Functional Responses of Rhizosphere Bacteria to Biodegradable Microplastics in the Presence of Biofertilizers
Source: Plants (Basel). 2024 Sep 20;13(18):2627. doi: 10.3390/plants13182627 (PMC11434756; doi:10.3390/plants13182627)
Supplement: Supplementary file 1 [file plants-13-02627-s001.zip]

Archive with 1 entries (1 files):
- plants-3188069-supplementary.pdf
